# Supplementary material for: The novel Arabidopsis thaliana svt2 suppressor of the ascorbic acid-deficient mutant vtc1-1 exhibits phenotypic and genotypic instability
Source: F1000Res. 2013 Jan 10;2:6. [Version 1] doi: 10.12688/f1000research.2-6.v1 (PMC3938180; doi:10.12688/f1000research.2-6.v1)
Supplement: Root lengths of Col-0 WT, vtc1-1, and D3 suppressor mutants (mm) — Root length in seven-day-old seedlings grown on 1x MS [file f1000research-2-866-s0002.tgz › D3_3.csv]

Measurements of root length from 10/19/2009 planting (mm)
Plants were grown on 1x MS (w/o Sucrose), 16-h photoperiod, 160 uE
Seedlings were 7 days old when measured
1x MS pool 1-4 (1) D3-3 M5
24
26
12
21
26
22
11
26
22
19
16
16
11
17
21
25
25
24
6
3
2
5
6
2
2
		% short
Total = 25	short = 7	28.0
	AVG	SD	SE
1x MS pool 1-4 (1) D3-3 M5	20.2	5.2	1.2
