# Supplementary material for: The novel Arabidopsis thaliana svt2 suppressor of the ascorbic acid-deficient mutant vtc1-1 exhibits phenotypic and genotypic instability
Source: F1000Res. 2013 Jan 10;2:6. [Version 1] doi: 10.12688/f1000research.2-6.v1 (PMC3938180; doi:10.12688/f1000research.2-6.v1)
Supplement: Root lengths of Col-0 WT, vtc1-1, and D3 suppressor mutants (mm) — Root length in seven-day-old seedlings grown on 1x MS [file f1000research-2-866-s0002.tgz › D3_7.csv]

Measurements of root length from 10/19/2009 planting (mm)
Plants were grown on 1x MS (w/o Sucrose), 16-h photoperiod, 160 uE
Seedlings were 7 days old when measured
1x MS pool 1-4 (1) D3-7 M5
26
24
26
24
13
28
29
24
23
29
26
8
28
26
11
24
25
22
26
27
25
21
11
25
24
6
3
3
3
2
3
4
2
		% short
Total = 33	short = 8	24.2
	AVG	SD	SE
pool 1-4 (1) D3-7 M5	23.0	5.8	1.2
