# Supplementary material for: The novel Arabidopsis thaliana svt2 suppressor of the ascorbic acid-deficient mutant vtc1-1 exhibits phenotypic and genotypic instability
Source: F1000Res. 2013 Jan 10;2:6. [Version 1] doi: 10.12688/f1000research.2-6.v1 (PMC3938180; doi:10.12688/f1000research.2-6.v1)
Supplement: Root lengths of Col-0 WT, vtc1-1, and D3 suppressor mutants (mm) — Root length in seven-day-old seedlings grown on 1x MS [file f1000research-2-866-s0002.tgz › Col_WT_vtc1_1_combined_data.csv]

Measurements of root length from 10/19/2009 planting (mm)
Plants were grown on 1x MS (w/o Sucrose), 16-h photoperiod, 160 uE
Seedlings were 7 days old when measured
	Col-0	vtc1-1
Rep 1	13	4
Rep 2	17	4
Rep 3	18	3
Rep 4	17	6
Rep 5	17	5
Rep 6	18	4
Rep 7	18	4
Rep 8	17	4
Rep 9	10	4
Rep 10	15	4
Rep 11	11	3
Rep 12	13	5
Rep 13	15	4
Rep 14	16	4
Rep 15	14	4
Rep 16	18	4
Rep 17	17	5
Rep 18	13	3
Rep 19	14	5
Rep 20	13	5
Rep 21	17	5
Rep 22	13	6
Rep 23	15	5
Rep 24	15	6
Rep 25	17	3
Rep 26	14	6
Rep 27	18	4
Rep 28	13	7
Rep 29	14	5
Rep 30	12	3
Rep 31	14	5
Rep 32	14	6
Rep 33	12	6
Rep 34	15	5
Rep 35	17	6
Rep 36	18	6
Rep 37	17	5
Rep 38	13	5
Rep 39	15	4
Rep 40	14	6
Rep 41	18	3
Rep 42	14	5
Rep 43	16	3
Rep 44	13	3
Rep 45	16	4
Rep 46	14	5
Rep 47	14	4
Rep 48	13	3
Rep 49	15	5
Rep 50	14	6
Rep 51	15	4
Rep 52	17	4
Rep 53	15	4
Rep 54	15	5
Rep 55	13	4
Rep 56	16	6
Rep 57	13	5
Rep 58	14	5
Rep 59	18	4
Rep 60	16	5
Rep 61	15	4
Rep 62	15	5
Rep 63	13	6
Rep 64	16	4
Rep 65	16	4
Rep 66	12	5
Rep 67	18	4
Rep 68		5
Rep 69		4
Rep 70		4
Rep 71		4
Rep 72		5
Rep 73		5
AVG	15.00	4.58
SD	1.97	0.96
SE	0.24	0.11
