# Supplementary material for: The novel Arabidopsis thaliana svt2 suppressor of the ascorbic acid-deficient mutant vtc1-1 exhibits phenotypic and genotypic instability
Source: F1000Res. 2013 Jan 10;2:6. [Version 1] doi: 10.12688/f1000research.2-6.v1 (PMC3938180; doi:10.12688/f1000research.2-6.v1)
Supplement: Total ascorbic acid of Col-0 WT, vtc1-1, and D3 suppressor mutants (μmol gFW-1) — Total ascorbic acid content per gram fresh weight in whole rosettes of three-week-old plants [file f1000research-2-866-s0003.tgz]

Archive with 1 entries (1 files):
- Figure_2B_raw_data_ascorbic_acid_content_D3_4_suppressor_mutant.csv
