# Supplementary material for: The novel Arabidopsis thaliana svt2 suppressor of the ascorbic acid-deficient mutant vtc1-1 exhibits phenotypic and genotypic instability
Source: F1000Res. 2013 Jan 10;2:6. [Version 1] doi: 10.12688/f1000research.2-6.v1 (PMC3938180; doi:10.12688/f1000research.2-6.v1)
Supplement: Total ascorbic acid of Col-0 WT, vtc1-1, and D3 suppressor mutants (μmol gFW-1) — Total ascorbic acid content per gram fresh weight in whole rosettes of three-week-old plants [file f1000research-2-866-s0003.tgz › Figure_2B_raw_data_ascorbic_acid_content_D3_4_suppressor_mutant.csv]

Total ascorbic acid (μmol gFW-1)
Genotypes	Rep1	Rep2	Blank	Rep1	Rep2	Dipy ctr 1	Dipy ctr 2	Dipy Ctr Blank	Dipy ctr 1	Dipy ctr 2	Final Rep1	Final Rep2	Rep1	Rep2	Blank	Rep1	Rep2	Dipy ctrl 1	Dipy ctrl 2	Dipy Ctr Blank	Dipy ctr 1	Dipy ctr 2	Final Rep1	Final Rep2	Slope	y-axis inter-	Tot 1AsA	Tot 2AsA	Slope	y-axis inter-	Red AsA	Red AsA	Vextr	Vtot extr	Tot AsA	Tot AsA	Red AsA	Red AsA	FW1	FW2	Rep1	Rep2	Rep1	Rep2	Tot AA
	Tot AsA	Tot AsA	Tot AsA	Tot AsA	Tot AsA	Tot AsA	Tot AsA	(same as 0mM)	Tot AsA	Tot AsA	Tot AsA	Tot AsA	Red AsA	Red AsA	Red AsA	Red AsA	Red AsA	Red AsA	Red AsA	(same as 0mM)	Red AsA	Red AsA	Red AsA	Red AsA	Tot AsA	cept Tot AsA	in 10ul extr	in 10ul extr	Red AsA	cept Red AsA	in 10ul extr	in 10ul extr		in well	in 1 ml extr	in 1 ml extr	in 1 ml extr	in 1 ml extr			Tot AsA	Tot AsA	Red AsA	Red AsA	Mean of Tech Reps
	Abs	Abs	Abs	Abs-Blnk	Abs-Blnk	Abs	Abs	Abs	Abs-blkDip	Abs-blkDip	(Abs-Bln)-(DipAbs-DipBln)	(Abs-Bln)-(DipAbs-DipBln)	Abs	Abs	Abs	Abs-Blnk	Abs-Blnk	Abs	Abs	Abs	Abs-blkDip	Abs-blkDip	(Abs-Bln)-(DipAbs-DipBln)	(Abs-Bln)-(DipAbs-DipBln)	[umoles-1]	Abs	[umoles]	[umoles]	[umoles-1]	Abs	[umoles]	[umoles]	[ul]	[ul]	[umoles]	[umoles]	[umoles]	[umoles]	[g]	[g]	[umol/gFW]	[umol/gFW]	[umol/gFW]	[umol/gFW]	[umol/gFW]
D3-4 1	0.172	0.175	0.068	0.104	0.107	0.064	0.066	0.04	0.024	0.026	0.08	0.081	0.179	0.178	0.076	0.103	0.102	0.062	0.067	0.04	0.022	0.027	0.081	0.075	40.636	0	0.0019686977	0.0019933064	42.3	0	0.0019148936	0.0017730496	1000	10	0.1968697706	0.1993306428	0.1914893617	0.1773049645	0.0525	0.0525	3.7499003933	3.7967741482	3.6474164134	3.3772374198	3.7733372707
D3-4 2	0.111	0.108	0.068	0.043	0.04	0.052	0.051	0.04	0.012	0.011	0.031	0.029	0.12	0.12	0.076	0.044	0.044	0.056	0.053	0.04	0.016	0.013	0.028	0.031	40.636	0	0.0007628704	0.0007136529	42.3	0	0.0006619385	0.0007328605	1000	10	0.0762870361	0.0713652919	0.0661938534	0.073286052	0.0245	0.0245	3.1137565766	2.9128690555	2.7017899358	2.991267429	3.013312816
D3-4 3	0.18	0.179	0.068	0.112	0.111	0.068	0.069	0.04	0.028	0.029	0.084	0.082	0.195	0.193	0.076	0.119	0.117	0.063	0.065	0.04	0.023	0.025	0.096	0.092	40.636	0	0.0020671326	0.0020179151	42.3	0	0.0022695035	0.0021749409	1000	10	0.2067132592	0.2017915149	0.2269503546	0.2174940898	0.0544	0.0544	3.7998760879	3.7094028477	4.1718815186	3.998053122	3.7546394678
D3-4 4	0.215	0.216	0.068	0.147	0.148	0.072	0.069	0.04	0.032	0.029	0.115	0.119	0.19	0.183	0.076	0.114	0.107	0.074	0.072	0.04	0.034	0.032	0.08	0.075	40.636	0	0.002830003	0.0029284378	42.3	0	0.001891253	0.0017730496	1000	10	0.2830002953	0.2928437838	0.1891252955	0.1773049645	0.0695	0.0695	4.071946695	4.2135796236	2.7212272735	2.5511505689	4.1427631593
D3-4 5	0.185	0.191	0.068	0.117	0.123	0.064	0.066	0.04	0.024	0.026	0.093	0.097	0.162	0.153	0.076	0.086	0.077	0.06	0.065	0.04	0.02	0.025	0.066	0.052	40.636	0	0.0022886111	0.002387046	42.3	0	0.0015602837	0.0012293144	1000	10	0.2288611084	0.2387045969	0.1560283688	0.1229314421	0.0544	0.0544	4.2070056687	4.3879521491	2.868168544	2.2597691559	4.2974789089
D3-4 6	0.175	0.179	0.068	0.107	0.111	0.065	0.064	0.04	0.025	0.024	0.082	0.087	0.157	0.155	0.076	0.081	0.079	0.065	0.061	0.04	0.025	0.021	0.056	0.058	40.636	0	0.0020179151	0.0021409588	42.3	0	0.0013238771	0.0013711584	1000	10	0.2017915149	0.2140958756	0.1323877069	0.1371158392	0.053	0.053	3.8073870738	4.0395448222	2.4978812614	2.5870913065	3.923465948
D3-4 7	0.166	0.177	0.068	0.098	0.109	0.067	0.065	0.04	0.027	0.025	0.071	0.084	0.163	0.157	0.076	0.087	0.081	0.062	0.064	0.04	0.022	0.024	0.065	0.057	40.636	0	0.0017472192	0.0020671326	42.3	0	0.001536643	0.0013475177	1000	10	0.1747219214	0.2067132592	0.1536643026	0.134751773	0.0503	0.0503	3.4735968479	4.1096075384	3.0549563141	2.6789616908	3.7916021931
D3-4 8	0.187	0.187	0.068	0.119	0.119	0.066	0.068	0.04	0.026	0.028	0.093	0.091	0.176	0.169	0.076	0.1	0.093	0.068	0.068	0.04	0.028	0.028	0.072	0.065	40.636	0	0.0022886111	0.0022393936	42.3	0	0.0017021277	0.001536643	1000	10	0.2288611084	0.2239393641	0.170212766	0.1536643026	0.0624	0.0624	3.6676459676	3.5887718607	2.7277686852	2.4625689519	3.6282089142
D3-4 9	0.167	0.16	0.068	0.099	0.092	0.064	0.065	0.04	0.024	0.025	0.075	0.067	0.14	0.144	0.076	0.064	0.068	0.068	0.068	0.04	0.028	0.028	0.036	0.04	40.636	0	0.0018456541	0.0016487843	42.3	0	0.0008510638	0.0009456265	1000	10	0.18456541	0.1648784329	0.085106383	0.0945626478	0.0611	0.0611	3.0207104743	2.6985013571	1.3929031584	1.547670176	2.8596059157
D3-4 10	0.182	0.185	0.0705	0.1115	0.1145	0.066	0.066	0.0405	0.0255	0.0255	0.086	0.089	0.186	0.192	0.0705	0.1155	0.1215	0.064	0.061	0.038	0.026	0.023	0.0895	0.0985	40.636	0	0.00211635	0.0021901762	42.3	0	0.0021158392	0.0023286052	1000	10	0.2116350034	0.2190176198	0.2115839243	0.2328605201	0.0554	0.0554	3.820126416	3.9533866398	3.8192044106	4.2032584855	3.8867565279
D3-4 11	0.169	0.167	0.0705	0.0985	0.0965	0.062	0.067	0.0405	0.0215	0.0265	0.077	0.07	0.158	0.161	0.0705	0.0875	0.0905	0.066	0.059	0.038	0.028	0.021	0.0595	0.0695	40.636	0	0.0018948715	0.0017226105	42.3	0	0.0014066194	0.001643026	1000	10	0.1894871542	0.1722610493	0.1406619385	0.1643026005	0.0518	0.0518	3.6580531708	3.3255028825	2.7154814389	3.171864874	3.4917780267
D3-4 12	0.171	0.161	0.0705	0.1005	0.0905	0.065	0.065	0.0405	0.0245	0.0245	0.076	0.066	0.174	0.174	0.0705	0.1035	0.1035	0.06	0.058	0.038	0.022	0.02	0.0815	0.0835	40.636	0	0.0018702628	0.0016241756	42.3	0	0.0019267139	0.0019739953	1000	10	0.1870262821	0.1624175608	0.1926713948	0.1973995272	0.0577	0.0577	3.2413567091	2.8148624053	3.3391922842	3.4211356532	3.0281095572
D3-4 13	0.158	0.155	0.0705	0.0875	0.0845	0.065	0.065	0.0405	0.0245	0.0245	0.063	0.06	0.157	0.158	0.0705	0.0865	0.0875	0.057	0.056	0.038	0.019	0.018	0.0675	0.0695	40.636	0	0.0015503494	0.0014765233	42.3	0	0.0015957447	0.001643026	1000	10	0.1550349444	0.147652328	0.1595744681	0.1643026005	0.0494	0.0494	3.1383591981	2.988913522	3.2302523904	3.3259635723	3.06363636
D3-4 14	0.111	0.115	0.0705	0.0405	0.0445	0.054	0.058	0.0405	0.0135	0.0175	0.027	0.027	0.112	0.118	0.0705	0.0415	0.0475	0.053	0.053	0.038	0.015	0.015	0.0265	0.0325	40.636	0	0.0006644355	0.0006644355	42.3	0	0.0006264775	0.0007683215	1000	10	0.0664435476	0.0664435476	0.0626477541	0.0768321513	0.0244	0.0244	2.7230962128	2.7230962128	2.5675309073	3.1488586598	2.7230962128
D3-4 15	0.181	0.183	0.0705	0.1105	0.1125	0.063	0.065	0.0405	0.0225	0.0245	0.088	0.088	0.17	0.154	0.0705	0.0995	0.0835	0.061	0.062	0.038	0.023	0.024	0.0765	0.0595	40.636	0	0.0021655675	0.0021655675	42.3	0	0.0018085106	0.0014066194	1000	10	0.2165567477	0.2165567477	0.1808510638	0.1406619385	0.0643	0.0643	3.367912095	3.367912095	2.8126137454	2.1875884687	3.367912095
D3-4 16	0.174	0.179	0.0705	0.1035	0.1085	0.063	0.064	0.0405	0.0225	0.0235	0.081	0.085	0.163	0.161	0.0705	0.0925	0.0905	0.059	0.056	0.038	0.021	0.018	0.0715	0.0725	40.636	0	0.0019933064	0.0020917413	42.3	0	0.0016903073	0.001713948	1000	10	0.1993306428	0.2091741313	0.1690307329	0.1713947991	0.0562	0.0562	3.5468085904	3.7219596319	3.0076642858	3.0497295205	3.6343841111
D3-4 17	0.147	0.159	0.0705	0.0765	0.0885	0.067	0.068	0.0405	0.0265	0.0275	0.05	0.061	0.19	0.169	0.0705	0.1195	0.0985	0.064	0.063	0.038	0.026	0.025	0.0935	0.0735	40.636	0	0.0012304361	0.001501132	42.3	0	0.0022104019	0.0017375887	1000	10	0.1230436067	0.1501132001	0.2210401891	0.1737588652	0.0525	0.0525	2.3436877458	2.8592990499	4.2102893167	3.3096926714	2.6014933978
D3-4 18	0.17	0.176	0.0705	0.0995	0.1055	0.06	0.063	0.0405	0.0195	0.0225	0.08	0.083	0.165	0.168	0.0705	0.0945	0.0975	0.058	0.06	0.038	0.02	0.022	0.0745	0.0755	40.636	0	0.0019686977	0.0020425239	42.3	0	0.0017612293	0.00178487	1000	10	0.1968697706	0.204252387	0.1761229314	0.1784869976	0.0509	0.0509	3.8677754547	4.0128170343	3.4601754704	3.5066207787	3.9402962445
D3-4 19	0.135	0.136	0.0705	0.0645	0.0655	0.064	0.063	0.0405	0.0235	0.0225	0.041	0.043	0.135	0.136	0.0705	0.0645	0.0655	0.055	0.058	0.038	0.017	0.02	0.0475	0.0455	40.636	0	0.0010089576	0.001058175	42.3	0	0.0011229314	0.0010756501	1000	10	0.1008957575	0.1058175017	0.1122931442	0.1075650118	0.0383	0.0383	2.6343539806	2.7628590528	2.9319358801	2.8084859483	2.6986065167
D3-4 20	0.153	0.16	0.0705	0.0825	0.0895	0.065	0.065	0.0405	0.0245	0.0245	0.058	0.065	0.146	0.143	0.0705	0.0755	0.0725	0.057	0.056	0.038	0.019	0.018	0.0565	0.0545	40.636	0	0.0014273058	0.0015995669	42.3	0	0.0013356974	0.0012884161	1000	10	0.1427305837	0.1599566887	0.13356974	0.1288416076	0.051	0.051	2.7986388964	3.1364056598	2.6190145089	2.5263060307	2.9675222781
D3-4 21	0.164	0.167	0.0705	0.0935	0.0965	0.061	0.066	0.0405	0.0205	0.0255	0.073	0.071	0.199	0.199	0.0705	0.1285	0.1285	0.061	0.061	0.038	0.023	0.023	0.1055	0.1055	40.636	0	0.0017964367	0.0017472192	42.3	0	0.0024940898	0.0024940898	1000	10	0.1796436657	0.1747219214	0.2494089835	0.2494089835	0.05	0.05	3.5928733143	3.494438429	4.988179669	4.988179669	3.5436558716
D3-4 22	0.17	0.163	0.0705	0.0995	0.0925	0.065	0.064	0.0405	0.0245	0.0235	0.075	0.069	0.155	0.161	0.0705	0.0845	0.0905	0.055	0.057	0.038	0.017	0.019	0.0675	0.0715	40.636	0	0.0018456541	0.0016980018	42.3	0	0.0015957447	0.0016903073	1000	10	0.18456541	0.1698001772	0.1595744681	0.1690307329	0.0516	0.0516	3.5768490306	3.2907011082	3.0925284513	3.2757893965	3.4337750694
D3-4 23	0.157	0.158	0.0705	0.0865	0.0875	0.062	0.06	0.0405	0.0215	0.0195	0.065	0.068	0.146	0.15	0.0705	0.0755	0.0795	0.055	0.06	0.038	0.017	0.022	0.0585	0.0575	40.636	0	0.0015995669	0.0016733931	42.3	0	0.0013829787	0.0013593381	1000	10	0.1599566887	0.167339305	0.1382978723	0.1359338061	0.0507	0.0507	3.1549642732	3.3005780089	2.7277686852	2.6811401607	3.227771141
D3-4 24	0.168	0.168	0.0705	0.0975	0.0975	0.063	0.064	0.0405	0.0225	0.0235	0.075	0.074	0.158	0.164	0.0705	0.0875	0.0935	0.057	0.059	0.038	0.019	0.021	0.0685	0.0725	40.636	0	0.0018456541	0.0018210454	42.3	0	0.0016193853	0.001713948	1000	10	0.18456541	0.1821045378	0.1619385343	0.1713947991	0.055	0.055	3.3557347269	3.3109915972	2.9443369869	3.1162690737	3.3333631621
col 1	0.162	0.161	0.068	0.094	0.093	0.059	0.06	0.04	0.019	0.02	0.075	0.073	0.178	0.176	0.076	0.102	0.1	0.062	0.061	0.04	0.022	0.021	0.08	0.079	40.636	0	0.0018456541	0.0017964367	42.3	0	0.001891253	0.0018676123	1000	10	0.18456541	0.1796436657	0.1891252955	0.1867612293	0.0592	0.0592	3.1176589524	3.0345213803	3.1946840457	3.1547504952	3.0760901664
col 2	0.172	0.169	0.068	0.104	0.101	0.063	0.065	0.04	0.023	0.025	0.081	0.076	0.163	0.16	0.076	0.087	0.084	0.067	0.065	0.04	0.027	0.025	0.06	0.059	40.636	0	0.0019933064	0.0018702628	42.3	0	0.0014184397	0.0013947991	1000	10	0.1993306428	0.1870262821	0.1418439716	0.1394799054	0.0515	0.0515	3.8704979181	3.6315782935	2.7542518763	2.7083476784	3.7510381058
col 3	0.173	0.181	0.068	0.105	0.113	0.072	0.069	0.04	0.032	0.029	0.073	0.084	0.169	0.16	0.076	0.093	0.084	0.065	0.068	0.04	0.025	0.028	0.068	0.056	40.636	0	0.0017964367	0.0020671326	42.3	0	0.001607565	0.0013238771	1000	10	0.1796436657	0.2067132592	0.1607565012	0.1323877069	0.0591	0.0591	3.0396559343	3.4976862805	2.7200761621	2.2400627218	3.2686711074
vtc1-1 1	0.114	0.121	0.068	0.046	0.053	0.071	0.062	0.04	0.031	0.022	0.015	0.031	0.114	0.111	0.076	0.038	0.035	0.062	0.057	0.04	0.022	0.017	0.016	0.018	40.636	0	0.0003691308	0.0007628704	42.3	0	0.0003782506	0.0004255319	1000	10	0.036913082	0.0762870361	0.0378250591	0.0425531915	0.0388	0.0388	0.9513680927	1.9661607249	0.9748726573	1.0967317394	1.4587644088
vtc1-1 2	0.123	0.13	0.068	0.055	0.062	0.07	0.067	0.04	0.03	0.027	0.025	0.035	0.119	0.121	0.076	0.043	0.045	0.063	0.064	0.04	0.023	0.024	0.02	0.021	40.636	0	0.000615218	0.0008613052	42.3	0	0.0004728132	0.0004964539	1000	10	0.0615218033	0.0861305247	0.0472813239	0.0496453901	0.0454	0.0454	1.3551058002	1.8971481202	1.0414388519	1.0935107945	1.6261269602
vtc1-1 3	0.118	0.12	0.068	0.05	0.052	0.065	0.064	0.04	0.025	0.024	0.025	0.028	0.111	0.115	0.076	0.035	0.039	0.065	0.061	0.04	0.025	0.021	0.01	0.018	40.636	0	0.000615218	0.0006890442	42.3	0	0.0002364066	0.0004255319	1000	10	0.0615218033	0.0689044197	0.0236406619	0.0425531915	0.0466	0.0466	1.3202103718	1.4786356164	0.507310342	0.9131586157	1.3994229941
	AVG	STDEV	SE
D3-4	3.42	0.48	0.10
col-0	3.37	0.35	0.20
vtc1-1	1.49	0.12	0.07
