# Supplementary material for: The novel Arabidopsis thaliana svt2 suppressor of the ascorbic acid-deficient mutant vtc1-1 exhibits phenotypic and genotypic instability
Source: F1000Res. 2013 Jan 10;2:6. [Version 1] doi: 10.12688/f1000research.2-6.v1 (PMC3938180; doi:10.12688/f1000research.2-6.v1)
Supplement: Primary inflorescence length of Col-0 WT, vtc1-1, svt2 (M1) and Ler-0 WT (cm) — Primary inflorescence length when plants were four weeks old [file f1000research-2-866-s0004.tgz]

Archive with 1 entries (1 files):
- Figure_3B_raw_data_primary_inflorescence_length.csv
