# Supplementary material for: The novel Arabidopsis thaliana svt2 suppressor of the ascorbic acid-deficient mutant vtc1-1 exhibits phenotypic and genotypic instability
Source: F1000Res. 2013 Jan 10;2:6. [Version 1] doi: 10.12688/f1000research.2-6.v1 (PMC3938180; doi:10.12688/f1000research.2-6.v1)
Supplement: Total ascorbic acid of Col-0 WT, vtc1-1, svt2 (M1) and Ler-0 WT (μmol gFW-1) — Total ascorbic acid content per gram fresh weight in whole rosettes of three-week-old plants [file f1000research-2-866-s0005.tgz]

Archive with 3 entries (3 files):
- Repeat_1.csv
- Repeat_3.csv
- Repeat_2.csv
