# Supplementary material for: The novel Arabidopsis thaliana svt2 suppressor of the ascorbic acid-deficient mutant vtc1-1 exhibits phenotypic and genotypic instability
Source: F1000Res. 2013 Jan 10;2:6. [Version 1] doi: 10.12688/f1000research.2-6.v1 (PMC3938180; doi:10.12688/f1000research.2-6.v1)
Supplement: Total ascorbic acid of Col-0 WT, vtc1-1, svt2 (M1) and Ler-0 WT (μmol gFW-1) — Total ascorbic acid content per gram fresh weight in whole rosettes of three-week-old plants [file f1000research-2-866-s0005.tgz › Repeat_1.csv]

Genotypes	Rep1	Rep2	Blank	Rep1	Rep2	Dipy ctr 1	Dipy ctr 2	Dipy Ctr Blank	Dipy ctr 1	Dipy ctr 2	Final Rep1	Final Rep2	Rep1	Rep2	Blank	Rep1	Rep2	Dipy ctrl 1	Dipy ctrl 2	Dipy Ctr Blank	Dipy ctr 1	Dipy ctr 2	Final Rep1	Final Rep2	Slope	y-axis inter-	Tot 1AsA	Tot 2AsA	Slope	y-axis inter-	Red AsA	Red AsA	Vextr	Vtot extr	Tot AsA	Tot AsA	Red AsA	Red AsA	FW1	FW2	Rep1	Rep2	Rep1	Rep2	Tot AA	SD	SE
	Tot AsA	Tot AsA	Tot AsA	Tot AsA	Tot AsA	Tot AsA	Tot AsA	(same as 0mM)	Tot AsA	Tot AsA	Tot AsA	Tot AsA	Red AsA	Red AsA	Red AsA	Red AsA	Red AsA	Red AsA	Red AsA	(same as 0mM)	Red AsA	Red AsA	Red AsA	Red AsA	Tot AsA	cept Tot AsA	in 10ul extr	in 10ul extr	Red AsA	cept Red AsA	in 10ul extr	in 10ul extr		in well	in 1 ml extr	in 1 ml extr	in 1 ml extr	in 1 ml extr			Tot AsA	Tot AsA	Red AsA	Red AsA	Mean of Tech Reps
	Abs	Abs	Abs	Abs-Blnk	Abs-Blnk	Abs	Abs	Abs	Abs-blkDip	Abs-blkDip	(Abs-Bln)-(DipAbs-DipBln)	(Abs-Bln)-(DipAbs-DipBln)	Abs	Abs	Abs	Abs-Blnk	Abs-Blnk	Abs	Abs	Abs	Abs-blkDip	Abs-blkDip	(Abs-Bln)-(DipAbs-DipBln)	(Abs-Bln)-(DipAbs-DipBln)	[umoles-1]	Abs	[umoles]	[umoles]	[umoles-1]	Abs	[umoles]	[umoles]	[ul]	[ul]	[umoles]	[umoles]	[umoles]	[umoles]	[g]	[g]	[umol/gFW]	[umol/gFW]	[umol/gFW]	[umol/gFW]	[umol/gFW]
Col 1	0.288	0.312	0.0765	0.2115	0.2355	0.083	0.087	0.041	0.042	0.046	0.1695	0.1895	0.272	0.269	0.075	0.197	0.194	0.091	0.09	0.039	0.052	0.051	0.145	0.143	40.636	0	0.0041711783	0.0046633527	42.3	0	0.003427896	0.0033806147	1000	10	0.4171178266	0.4663352692	0.3427895981	0.3380614657	0.1251	0.1251	3.3342751923	3.7276999938	2.7401246851	2.7023298619	3.530987593
Col 2	0.269	0.317	0.0765	0.1925	0.2405	0.131	0.083	0.041	0.09	0.042	0.1025	0.1985	0.241	0.271	0.075	0.166	0.196	0.087	0.088	0.039	0.048	0.049	0.118	0.147	40.636	0	0.0025223939	0.0048848312	42.3	0	0.0027895981	0.0034751773	1000	10	0.2522393936	0.4884831184	0.2789598109	0.3475177305	0.1337	0.1337	1.8866072823	3.653576054	2.0864608143	2.5992350822	2.7700916681
Col 3	0.33	0.306	0.0785	0.2515	0.2275	0.149	0.071	0.0365	0.1125	0.0345	0.139	0.193	0.244	0.246	0.075	0.169	0.171	0.079	0.074	0.039	0.04	0.035	0.129	0.136	40.636	0	0.0034206123	0.0047494832	42.3	0	0.0030496454	0.00321513	1000	10	0.3420612265	0.4749483217	0.304964539	0.3215130024	0.136	0.136	2.5151560772	3.4922670712	2.2423863162	2.3640661939	3.0037115742
																																													3.10	0.39	0.23
vtc1-1 (1)	0.121	0.121	0.065	0.056	0.056	0.066	0.063	0.0435	0.0225	0.0195	0.0335	0.0365	0.121	0.123	0.059	0.062	0.064	0.058	0.061	0.039	0.019	0.022	0.043	0.042	40.636	0	0.0008243922	0.0008982183	42.3	0	0.0010165485	0.0009929078	1000	10	0.0824392165	0.0898218329	0.1016548463	0.0992907801	0.072	0.072	1.1449891175	1.2475254564	1.4118728658	1.3790386131	1.196257
vtc1-1 (2)	0.153	0.157	0.0785	0.0745	0.0785	0.074	0.075	0.0365	0.0375	0.0385	0.037	0.04	0.166	0.157	0.075	0.091	0.082	0.079	0.079	0.039	0.04	0.04	0.051	0.042	40.636	0	0.0009105227	0.0009843489	42.3	0	0.0012056738	0.0009929078	1000	10	0.0910522689	0.0984348853	0.1205673759	0.0992907801	0.095	0.095	0.958444936	1.0361566876	1.2691302725	1.0451661068	0.9973008118
vtc1-1 (3)	0.139	0.14	0.065	0.074	0.075	0.08	0.076	0.0435	0.0365	0.0325	0.0375	0.0425	0.127	0.125	0.059	0.068	0.066	0.071	0.073	0.039	0.032	0.034	0.036	0.032	40.636	0	0.000922827	0.0010458707	42.3	0	0.0008510638	0.0007565012	1000	10	0.092282705	0.1045870657	0.085106383	0.0756501182	0.0872	0.0872	1.0582879013	1.1993929548	0.9759906305	0.8675472271	1.128840
																																													1.11	0.10	0.06
svt2 (1)	0.204	0.192	0.067	0.137	0.125	0.063	0.063	0.042	0.021	0.021	0.116	0.104	0.205	0.214	0.071	0.134	0.143	0.069	0.06	0.043	0.026	0.017	0.108	0.126	40.636	0	0.0028546117	0.002559307	42.3	0	0.0025531915	0.0029787234	1000	10	0.2854611674	0.2559307018	0.2553191489	0.2978723404	0.0835	0.0835	3.418696616	3.0650383454	3.0577143585	3.5673334183	3.241867
svt2 (2)	0.209	0.195	0.0715	0.1375	0.1235	0.061	0.066	0.039	0.022	0.027	0.1155	0.0965	0.198	0.189	0.0705	0.1275	0.1185	0.059	0.061	0.04	0.019	0.021	0.1085	0.0975	40.636	0	0.0028423073	0.0023747416	42.3	0	0.0025650118	0.0023049645	1000	10	0.2842307314	0.2374741608	0.256501182	0.2304964539	0.0719	0.0719	3.9531395184	3.302839511	3.5674712383	3.2057921266	3.627990
svt2 (3)	0.153	0.145	0.0655	0.0875	0.0795	0.062	0.061	0.039	0.023	0.022	0.0645	0.0575	0.141	0.146	0.0635	0.0775	0.0825	0.056	0.054	0.0375	0.0185	0.0165	0.059	0.066	40.636	0	0.0015872625	0.0014150015	42.3	0	0.0013947991	0.0015602837	1000	10	0.1587262526	0.1415001477	0.1394799054	0.1560283688	0.0427	0.0427	3.7172424493	3.3138207881	3.2665083241	3.6540601591	3.515532
																																													3.46	0.20	0.11
Ler 1	0.374	0.334	0.0585	0.3155	0.2755	0.086	0.095	0.041	0.045	0.054	0.2705	0.2215	0.171	0.315	0.059	0.112	0.256	0.084	0.08	0.04	0.044	0.04	0.068	0.216	41.175	0	0.0065695203	0.0053794778	40.439	0	0.001681545	0.0053413784	1000	10	0.656952034	0.5379477838	0.1681545043	0.5341378372	0.1513	0.1513	4.3420491342	3.5555041894	1.1113979135	3.5303227841	3.948777
Ler 2	0.315	0.287	0.0585	0.2565	0.2285	0.09	0.097	0.041	0.049	0.056	0.2075	0.1725	0.14	0.154	0.059	0.081	0.095	0.082	0.079	0.04	0.042	0.039	0.039	0.056	41.175	0	0.0050394657	0.0041894353	40.439	0	0.0009644155	0.0013848018	1000	10	0.5039465695	0.4189435337	0.0964415539	0.13848018	0.1186	0.1186	4.2491279049	3.5324075354	0.8131665594	1.1676237776	3.890768
Ler 3	0.326	0.284	0.0585	0.2675	0.2255	0.102	0.094	0.041	0.061	0.053	0.2065	0.1725	0.149	0.207	0.059	0.09	0.148	0.077	0.077	0.04	0.037	0.037	0.053	0.111	41.175	0	0.0050151791	0.0041894353	40.439	0	0.001310616	0.002744875	1000	10	0.5015179114	0.4189435337	0.131061599	0.2744874997	0.127	0.127	3.9489599319	3.2987679819	1.0319810941	2.1613188952	3.623864
																																													3.82	0.17	0.10
