# Supplementary material for: The novel Arabidopsis thaliana svt2 suppressor of the ascorbic acid-deficient mutant vtc1-1 exhibits phenotypic and genotypic instability
Source: F1000Res. 2013 Jan 10;2:6. [Version 1] doi: 10.12688/f1000research.2-6.v1 (PMC3938180; doi:10.12688/f1000research.2-6.v1)
Supplement: Total ascorbic acid of Col-0 WT, vtc1-1, svt2 (M1) and Ler-0 WT (μmol gFW-1) — Total ascorbic acid content per gram fresh weight in whole rosettes of three-week-old plants [file f1000research-2-866-s0005.tgz › Repeat_3.csv]

Genotypes	Rep1	Rep2	Blank	Rep1	Rep2	Dipy ctr 1	Dipy ctr 2	Dipy Ctr Blank	Dipy ctr 1	Dipy ctr 2	Final Rep1	Final Rep2	Rep1	Rep2	Blank	Rep1	Rep2	Dipy ctrl 1	Dipy ctrl 2	Dipy Ctr Blank	Dipy ctr 1	Dipy ctr 2	Final Rep1	Final Rep2	Slope	y-axis inter-	Tot 1AsA	Tot 2AsA	Slope	y-axis inter-	Red AsA	Red AsA	Vextr	Vtot extr	Tot AsA	Tot AsA	Red AsA	Red AsA	FW1	FW2	Rep1	Rep2	Rep1	Rep2	Tot AA	SD	SE
	Tot AsA	Tot AsA	Tot AsA	Tot AsA	Tot AsA	Tot AsA	Tot AsA	(same as 0mM)	Tot AsA	Tot AsA	Tot AsA	Tot AsA	Red AsA	Red AsA	Red AsA	Red AsA	Red AsA	Red AsA	Red AsA	(same as 0mM)	Red AsA	Red AsA	Red AsA	Red AsA	Tot AsA	cept Tot AsA	in 10ul extr	in 10ul extr	Red AsA	cept Red AsA	in 10ul extr	in 10ul extr		in well	in 1 ml extr	in 1 ml extr	in 1 ml extr	in 1 ml extr			Tot AsA	Tot AsA	Red AsA	Red AsA	Mean of Tech Reps
	Abs	Abs	Abs	Abs-Blnk	Abs-Blnk	Abs	Abs	Abs	Abs-blkDip	Abs-blkDip	(Abs-Bln)-(DipAbs-DipBln)	(Abs-Bln)-(DipAbs-DipBln)	Abs	Abs	Abs	Abs-Blnk	Abs-Blnk	Abs	Abs	Abs	Abs-blkDip	Abs-blkDip	(Abs-Bln)-(DipAbs-DipBln)	(Abs-Bln)-(DipAbs-DipBln)	[umoles-1]	Abs	[umoles]	[umoles]	[umoles-1]	Abs	[umoles]	[umoles]	[ul]	[ul]	[umoles]	[umoles]	[umoles]	[umoles]	[g]	[g]	[umol/gFW]	[umol/gFW]	[umol/gFW]	[umol/gFW]	[umol/gFW]
Col 1	0.314	0.29	0.0655	0.2485	0.2245	0.091	0.082	0.0415	0.0495	0.0405	0.199	0.184	0.248	0.256	0.065	0.183	0.191	0.084	0.078	0.041	0.043	0.037	0.14	0.154	40.636	0	0.0048971355	0.0045280047	42.3	0	0.0033096927	0.0036406619	1000	10	0.4897135545	0.4528004725	0.3309692671	0.3640661939	0.1542	0.1542	3.1758336867	2.9364492379	2.1463636001	2.3609999601	3.0561414623
Col 2	0.288	0.289	0.0655	0.2225	0.2235	0.074	0.067	0.0415	0.0325	0.0255	0.19	0.198	0.226	0.228	0.065	0.161	0.163	0.069	0.07	0.041	0.028	0.029	0.133	0.134	40.636	0	0.0046756571	0.0048725268	42.3	0	0.003144208	0.0031678487	1000	10	0.4675657053	0.4872526824	0.3144208038	0.31678487	0.1168	0.1168	4.0031310384	4.1716839242	2.6919589365	2.7121992292	4.0874074813
Col 3	0.35	0.334	0.0655	0.2845	0.2685	0.065	0.064	0.0415	0.0235	0.0225	0.261	0.246	0.27	0.275	0.065	0.205	0.21	0.059	0.062	0.041	0.018	0.021	0.187	0.189	40.636	0	0.0064228763	0.0060537454	42.3	0	0.0044208038	0.0044680851	1000	10	0.6422876267	0.6053745447	0.4420803783	0.4468085106	0.2462	0.2462	2.6088043328	2.4588730493	1.7956148589	1.8148192959	2.5338386911
																																													3.23	0.79	0.46
vtc1-1 (1)	0.172	0.169	0.0655	0.1065	0.1035	0.08	0.08	0.0415	0.0385	0.0385	0.068	0.065	0.136	0.133	0.065	0.071	0.068	0.073	0.074	0.041	0.032	0.033	0.039	0.035	40.636	0	0.0016733931	0.0015995669	42.3	0	0.0009219858	0.0008274232	1000	10	0.167339305	0.1599566887	0.0921985816	0.0827423168	0.1121	0.1121	1.4927681093	1.4269106927	0.8224672753	0.7381116573	1.459839401
vtc1-1 (2)	0.147	0.145	0.0655	0.0815	0.0795	0.084	0.084	0.0415	0.0425	0.0425	0.039	0.037	0.123	0.123	0.065	0.058	0.058	0.073	0.074	0.041	0.032	0.033	0.026	0.025	40.636	0	0.0009597401	0.0009105227	42.3	0	0.0006146572	0.0005910165	1000	10	0.0959740132	0.0910522689	0.061465721	0.0591016548	0.0987	0.0987	0.972381086	0.9225153893	0.6227529994	0.598800961	0.9474482377
vtc1-1 (3)	0.179	0.168	0.0655	0.1135	0.1025	0.089	0.079	0.0415	0.0475	0.0375	0.066	0.065	0.139	0.14	0.065	0.074	0.075	0.073	0.076	0.041	0.032	0.035	0.042	0.04	40.636	0	0.0016241756	0.0015995669	42.3	0	0.0009929078	0.0009456265	1000	10	0.1624175608	0.1599566887	0.0992907801	0.0945626478	0.1493	0.1493	1.0878604205	1.0713776869	0.6650420639	0.6333733942	1.0796190537
																																													1.16	0.27	0.15
svt2 (1)	0.167	0.164	0.059	0.108	0.105	0.061	0.07	0.0425	0.0185	0.0275	0.0895	0.0775	0.154	0.137	0.059	0.095	0.078	0.057	0.057	0.039	0.018	0.018	0.077	0.06	40.636	0	0.0022024806	0.0019071759	42.3	0	0.001820331	0.0014184397	1000	10	0.2202480559	0.1907175903	0.1820330969	0.1418439716	0.0644	0.0644	3.4200008682	2.9614532657	2.826600884	2.2025461433	3.190727
svt2 (2)	0.234	0.235	0.067	0.167	0.168	0.078	0.077	0.042	0.036	0.035	0.131	0.133	0.214	0.211	0.071	0.143	0.14	0.068	0.071	0.043	0.025	0.028	0.118	0.112	40.636	0	0.0032237425	0.0032729599	42.3	0	0.0027895981	0.0026477541	1000	10	0.3223742494	0.3272959937	0.2789598109	0.2647754137	0.0825	0.0825	3.9075666598	3.9672241661	3.3813310409	3.2093989541	3.937395
svt2 (3)	0.183	0.196	0.0635	0.1195	0.1325	0.058	0.061	0.039	0.019	0.022	0.1005	0.1105	0.177	0.17	0.067	0.11	0.103	0.061	0.064	0.037	0.024	0.027	0.086	0.076	40.636	0	0.0024731765	0.0027192637	42.3	0	0.0020330969	0.0017966903	1000	10	0.2473176494	0.2719263707	0.2033096927	0.1796690307	0.0687	0.0687	3.5999657842	3.9581713349	2.9593841728	2.6152697341	3.779069
																																													3.64	0.39	0.23
Ler 1	0.263	0.264	0.0765	0.1865	0.1875	0.097	0.093	0.041	0.056	0.052	0.1305	0.1355	0.253	0.251	0.075	0.178	0.176	0.103	0.096	0.039	0.064	0.057	0.114	0.119	40.636	0	0.0032114381	0.0033344817	42.3	0	0.0026950355	0.0028132388	1000	10	0.3211438134	0.333448174	0.2695035461	0.2813238771	0.1059	0.1059	3.0325194841	3.1487079701	2.5448871209	2.656504977	3.0906137271
Ler 2	0.221	0.233	0.0765	0.1445	0.1565	0.077	0.077	0.041	0.036	0.036	0.1085	0.1205	0.18	0.199	0.075	0.105	0.124	0.073	0.076	0.039	0.034	0.037	0.071	0.087	40.636	0	0.0026700463	0.0029653509	42.3	0	0.001678487	0.0020567376	1000	10	0.2670046264	0.296535092	0.1678486998	0.2056737589	0.076	0.076	3.5132187689	3.9017775268	2.2085355232	2.7062336693	3.7074981479
Ler 3	0.285	0.295	0.0765	0.2085	0.2185	0.08	0.079	0.041	0.039	0.038	0.1695	0.1805	0.229	0.229	0.075	0.154	0.154	0.086	0.088	0.039	0.047	0.049	0.107	0.105	40.636	0	0.0041711783	0.0044418742	42.3	0	0.0025295508	0.0024822695	1000	10	0.4171178266	0.44418742	0.2529550827	0.2482269504	0.0896	0.0896	4.6553328857	4.9574488842	2.8231594056	2.7703900709	4.8063908849
																																													3.87	0.87	0.50
