# Supplementary material for: The novel Arabidopsis thaliana svt2 suppressor of the ascorbic acid-deficient mutant vtc1-1 exhibits phenotypic and genotypic instability
Source: F1000Res. 2013 Jan 10;2:6. [Version 1] doi: 10.12688/f1000research.2-6.v1 (PMC3938180; doi:10.12688/f1000research.2-6.v1)
Supplement: Total ascorbic acid of Col-0 WT, vtc1-1, svt2 (M1) and Ler-0 WT (μmol gFW-1) — Total ascorbic acid content per gram fresh weight in whole rosettes of three-week-old plants [file f1000research-2-866-s0005.tgz › Repeat_2.csv]

Genotypes	Rep1	Rep2	Blank	Rep1	Rep2	Dipy ctr 1	Dipy ctr 2	Dipy Ctr Blank	Dipy ctr 1	Dipy ctr 2	Final Rep1	Final Rep2	Rep1	Rep2	Blank	Rep1	Rep2	Dipy ctrl 1	Dipy ctrl 2	Dipy Ctr Blank	Dipy ctr 1	Dipy ctr 2	Final Rep1	Final Rep2	Slope	y-axis inter-	Tot 1AsA	Tot 2AsA	Slope	y-axis inter-	Red AsA	Red AsA	Vextr	Vtot extr	Tot AsA	Tot AsA	Red AsA	Red AsA	FW1	FW2	Rep1	Rep2	Rep1	Rep2	Tot AA	SD	SE
	Tot AsA	Tot AsA	Tot AsA	Tot AsA	Tot AsA	Tot AsA	Tot AsA	(same as 0mM)	Tot AsA	Tot AsA	Tot AsA	Tot AsA	Red AsA	Red AsA	Red AsA	Red AsA	Red AsA	Red AsA	Red AsA	(same as 0mM)	Red AsA	Red AsA	Red AsA	Red AsA	Tot AsA	cept Tot AsA	in 10ul extr	in 10ul extr	Red AsA	cept Red AsA	in 10ul extr	in 10ul extr		in well	in 1 ml extr	in 1 ml extr	in 1 ml extr	in 1 ml extr			Tot AsA	Tot AsA	Red AsA	Red AsA	Mean of Tech Reps
	Abs	Abs	Abs	Abs-Blnk	Abs-Blnk	Abs	Abs	Abs	Abs-blkDip	Abs-blkDip	(Abs-Bln)-(DipAbs-DipBln)	(Abs-Bln)-(DipAbs-DipBln)	Abs	Abs	Abs	Abs-Blnk	Abs-Blnk	Abs	Abs	Abs	Abs-blkDip	Abs-blkDip	(Abs-Bln)-(DipAbs-DipBln)	(Abs-Bln)-(DipAbs-DipBln)	[umoles-1]	Abs	[umoles]	[umoles]	[umoles-1]	Abs	[umoles]	[umoles]	[ul]	[ul]	[umoles]	[umoles]	[umoles]	[umoles]	[g]	[g]	[umol/gFW]	[umol/gFW]	[umol/gFW]	[umol/gFW]	[umol/gFW]
Col 1	0.28	0.255	0.0585	0.2215	0.1965	0.083	0.101	0.041	0.042	0.06	0.1795	0.1365	0.485	0.348	0.059	0.426	0.289	0.076	0.083	0.04	0.036	0.043	0.39	0.246	41.175	0	0.0043594414	0.0033151184	40.439	0	0.0096441554	0.0060832365	1000	10	0.4359441409	0.3315118397	0.9644155395	0.608323648	0.1222	0.1222	3.5674643278	2.7128628454	7.8921075242	4.9780985922	3.14016
Col 2	0.237	0.261	0.0585	0.1785	0.2025	0.093	0.089	0.041	0.052	0.048	0.1265	0.1545	0.247	0.252	0.059	0.188	0.193	0.086	0.087	0.04	0.046	0.047	0.142	0.146	41.175	0	0.0030722526	0.0037522769	40.439	0	0.0035114617	0.0036103761	1000	10	0.307225258	0.3752276867	0.3511461708	0.3610376122	0.1214	0.1214	2.5306858159	3.090837617	2.8924725764	2.9739506772	2.81076
Col 3	0.251	0.281	0.0585	0.1925	0.2225	0.078	0.092	0.041	0.037	0.051	0.1555	0.1715	0.202	0.289	0.059	0.143	0.23	0.076	0.085	0.04	0.036	0.045	0.107	0.185	41.175	0	0.0037765634	0.0041651488	40.439	0	0.0026459606	0.0045747917	1000	10	0.3776563449	0.4165148755	0.2645960583	0.4574791662	0.1111	0.1111	3.3992470285	3.7490087807	2.3816026846	4.1177242678	3.57413
																																													3.18	0.38	0.22
vtc1-1 (1)	0.139	0.137	0.0585	0.0805	0.0785	0.083	0.09	0.041	0.042	0.049	0.0385	0.0295	0.111	0.242	0.059	0.052	0.183	0.073	0.078	0.04	0.033	0.038	0.019	0.145	41.175	0	0.0009350334	0.0007164542	40.439	0	0.0004698435	0.0035856475	1000	10	0.0935033394	0.0716454159	0.0469843468	0.3585647518	0.1193	0.1193	0.7837664661	0.6005483312	0.3938335859	3.0055721027	0.692157
vtc1-1 (2)	0.198	0.152	0.0585	0.1395	0.0935	0.095	0.118	0.041	0.054	0.077	0.0855	0.0165	0.256	0.546	0.059	0.197	0.487	0.099	0.078	0.04	0.059	0.038	0.138	0.449	41.175	0	0.0020765027	0.0004007286	40.439	0	0.0034125473	0.011103143	1000	10	0.2076502732	0.0400728597	0.3412547293	1.1103143006	0.1278	0.1278	1.6248065197	0.3135591529	2.6702247993		0.969183
vtc1-1 (3)	0.137	0.172	0.0585	0.0785	0.1135	0.108	0.108	0.041	0.067	0.067	0.0115	0.0465	0.163	0.166	0.059	0.104	0.107	0.088	0.087	0.04	0.048	0.047	0.056	0.06	41.175	0	0.0002792957	0.001129326	40.439	0	0.0013848018	0.0014837162	1000	10	0.0279295689	0.1129326047	0.13848018	0.1483716215	0.1113	0.1113	0.250939523	1.0146685062	1.2442064692	1.3330783599	0.632804
																																													0.76	0.18	0.10
svt2 (1)	0.342	0.389	0.064	0.278	0.325	0.086	0.072	0.04275	0.04325	0.02925	0.23475	0.29575	0.269	0.227	0.065	0.204	0.162	0.081	0.078	0.04225	0.03875	0.03575	0.16525	0.12625	40.636	0	0.0057768973	0.0072780293	42.3	0	0.0039066194	0.0029846336	1000	10	0.5776897332	0.7278029334	0.3906619385	0.298463357	0.178	0.178	3.2454479396	4.0887805245	2.1947299918	1.6767604324	3.667114232
svt2 (2)	0.377	0.416	0.064	0.313	0.352	0.09	0.076	0.04275	0.04725	0.03325	0.26575	0.31875	0.278	0.319	0.065	0.213	0.254	0.078	0.087	0.04225	0.03575	0.04475	0.17725	0.20925	40.636	0	0.0065397677	0.0078440299	42.3	0	0.0041903073	0.0049468085	1000	10	0.6539767694	0.7844029924	0.4190307329	0.4946808511	0.1819	0.1819	3.5952543671	4.3122759341	2.3036323962	2.7195208964	3.9537651506
svt2 (3)	0.412	0.41	0.064	0.348	0.346	0.085	0.083	0.04275	0.04225	0.04025	0.30575	0.30575	0.298	0.31	0.065	0.233	0.245	0.09	0.099	0.04225	0.04775	0.05675	0.18525	0.18825	40.636	0	0.0075241165	0.0075241165	42.3	0	0.0043794326	0.0044503546	1000	10	0.7524116547	0.7524116547	0.4379432624	0.445035461	0.1485	0.1485	5.0667451494	5.0667451494	2.9491128782	2.9968717912	5.0667451494
																																													4.23	0.74	0.43
Ler 1	0.22	0.21	0.0785	0.1415	0.1315	0.071	0.077	0.0365	0.0345	0.0405	0.107	0.091	0.209	0.206	0.075	0.134	0.131	0.074	0.074	0.039	0.035	0.035	0.099	0.096	40.636	0	0.0026331332	0.0022393936	42.3	0	0.0023404255	0.0022695035	500	10	0.1316566591	0.1119696821	0.1170212766	0.1134751773	0.0369	0.0369	3.5679311415	3.0344087278	3.1713083088	3.075208057	3.301170
Ler 2	0.249	0.211	0.0785	0.1705	0.1325	0.075	0.081	0.0365	0.0385	0.0445	0.132	0.088	0.218	0.212	0.075	0.143	0.137	0.076	0.074	0.039	0.037	0.035	0.106	0.102	40.636	0	0.0032483512	0.0021655675	42.3	0	0.0025059102	0.0024113475	500	10	0.1624175608	0.1082783739	0.1252955083	0.1205673759	0.0422	0.0422	3.8487573645	2.565838243	2.9690878738	2.857046822	3.2072978038
Ler 3	0.201	0.178	0.0785	0.1225	0.0995	0.065	0.066	0.0365	0.0285	0.0295	0.094	0.07	0.163	0.175	0.075	0.088	0.1	0.066	0.079	0.039	0.027	0.04	0.061	0.06	40.636	0	0.0023132198	0.0017226105	42.3	0	0.0014420804	0.0014184397	500	10	0.1156609903	0.0861305247	0.0721040189	0.0709219858	0.0248	0.0248	4.6637496071	3.4730050265	2.9074201174	2.8597574926	4.0683773168
																																													3.53	0.47	0.27
