# Supplementary material for: The novel Arabidopsis thaliana svt2 suppressor of the ascorbic acid-deficient mutant vtc1-1 exhibits phenotypic and genotypic instability
Source: F1000Res. 2013 Jan 10;2:6. [Version 1] doi: 10.12688/f1000research.2-6.v1 (PMC3938180; doi:10.12688/f1000research.2-6.v1)
Supplement: Root lengths of Col-0 WT, vtc1-1, svt2 (M1) and Ler-0 WT (mm) — Root length in seven-day-old seedlings grown on 1x MS [file f1000research-2-866-s0006.tgz]

Archive with 3 entries (3 files):
- Repeat_1.csv
- Repeat_2.csv
- Repeat_3.csv
