# Supplementary material for: The novel Arabidopsis thaliana svt2 suppressor of the ascorbic acid-deficient mutant vtc1-1 exhibits phenotypic and genotypic instability
Source: F1000Res. 2013 Jan 10;2:6. [Version 1] doi: 10.12688/f1000research.2-6.v1 (PMC3938180; doi:10.12688/f1000research.2-6.v1)
Supplement: Root lengths of Col-0 WT, vtc1-1, svt2 (M1) and Ler-0 WT (mm) — Root length in seven-day-old seedlings grown on 1x MS [file f1000research-2-866-s0006.tgz › Repeat_3.csv]

Root length measurement (mm)
Age of seedlings: 7 days
Measurement is done in mm
1x MS
	Rep1	Rep2	Rep3	Rep4	Rep5	Rep6	Rep7	Rep8	Rep9	Rep10	Rep11	Rep12	Rep13	Rep14	Rep15	Rep16	Rep17	Rep18	Rep19	Rep20	Rep21	Rep22	Rep23	Rep24	Rep25	Rep26	Rep27	Rep28	Rep29	Rep30	Rep31	Rep32	Rep33	Rep34	Avg	SD	SE	number of reps
Col-0	19	8	20	23	5	21	22	17	13	18	9	19	16	20	16	19	20	7	17	19	16	21	20	7	20	15	20	22	15						16.69	5.01	0.93	29
vtc1-1	6	6	7	4	8	5	7	6	6	5	6	7	6	5	5	6	4	7	5	5	6	6	6	5	6	7	2	5	7	2	6	6			5.63	1.31	0.23	32
svt2 M2	13	18	20	15	16	18	18	13	17	12	15	16	18	19	21	14	18	14	19																16.53	2.57	0.59	19
Ler-0	11	14	17	6	17	12	21	5	19	16	6	14	9	11	23	12	4	5	5	20	19	18	24	22	17	13	19	22	4	8	11	14	23		13.97	6.29	1.09	33
