# Supplementary material for: The novel Arabidopsis thaliana svt2 suppressor of the ascorbic acid-deficient mutant vtc1-1 exhibits phenotypic and genotypic instability
Source: F1000Res. 2013 Jan 10;2:6. [Version 1] doi: 10.12688/f1000research.2-6.v1 (PMC3938180; doi:10.12688/f1000research.2-6.v1)
Supplement: Quantitative PCR to verify that VTC1 is a single copy gene in Col-0 and Ler-0 wild types and vtc1-1 and svt2 mutants — Quantitative PCR was performed as described in Materials and Methods. The PAD4 gene is a known single copy gene. Therefore, an RQ/RQ ratio of approximately 1 indicates that VTC1 is present in similar quantity as PAD4, and therefore a single-copy gene [file f1000research-2-866-s0008.tgz]

Archive with 2 entries (2 files):
- qPCR_VTC1_PAD4_Col_Ler_svt2_vtc.csv
- qPCR_VTC1_PAD4_Col_svt2_vtc.csv
