# Supplementary material for: The novel Arabidopsis thaliana svt2 suppressor of the ascorbic acid-deficient mutant vtc1-1 exhibits phenotypic and genotypic instability
Source: F1000Res. 2013 Jan 10;2:6. [Version 1] doi: 10.12688/f1000research.2-6.v1 (PMC3938180; doi:10.12688/f1000research.2-6.v1)
Supplement: Quantitative PCR to verify that VTC1 is a single copy gene in Col-0 and Ler-0 wild types and vtc1-1 and svt2 mutants — Quantitative PCR was performed as described in Materials and Methods. The PAD4 gene is a known single copy gene. Therefore, an RQ/RQ ratio of approximately 1 indicates that VTC1 is present in similar quantity as PAD4, and therefore a single-copy gene [file f1000research-2-866-s0008.tgz › qPCR_VTC1_PAD4_Col_Ler_svt2_vtc.csv]

Primer	Genotype	Ct	RQ	RQ VTC1 E=2
VTC1	Col-0	21.78	2.75527428434767E-006	2.77694126717676E-007
VTC1	Col-0	21.59	3.08082205616992E-006	3.16783383869293E-007
VTC1	Col-0	21.46	3.32546239021257E-006	3.4665406163223E-007
VTC1	vtc1-1	20.64	5.38487336662373E-006	0.000000612
VTC1	vtc1-1	21.13	4.03730878866408E-006	4.35748791804028E-007
VTC1	vtc1-1	20.97	4.43542834945998E-006	4.8685652051315E-007
VTC1	svt2	20.98	4.40943396369777E-006	4.83493556876196E-007
VTC1	svt2	20.99	4.3835919213031E-006	4.80153822925911E-007
VTC1	svt2	20.84	4.78763456366213E-006	5.3276402381526E-007
VTC1	Ler-0	21.02	0.000004307	4.70272400137596E-007
VTC1	Ler-0	21.26	3.7403008977918E-006	3.98200950349983E-007
VTC1	Ler-0	21.21	3.85185709905327E-006	4.1224347653764E-007
PAD4	Col-0	20.95	4.48787774874472E-006	4.93652784271897E-007
PAD4	Col-0	19.84	8.61774221459184E-006	1.06552804763052E-006
PAD4	Col-0	19.42	1.10308238868344E-005	1.42559933532232E-006
PAD4	vtc1-1	19.59	9.98186346199055E-006	1.26713353547717E-006
PAD4	vtc1-1	20.06	7.57240001419181E-006	9.14825553250566E-007
PAD4	vtc1-1	20.41	6.16436251460063E-006	7.1775758142999E-007
PAD4	svt2	19.87	8.46711237222135E-006	1.0435997974975E-006
PAD4	svt2	19.97	7.98377102902796E-006	9.737130410263E-007
PAD4	svt2	19.92	8.22189068626341E-006	1.00805095726145E-006
PAD4	Ler-0	19.94	8.12580223385404E-006	9.94172821847077E-007
PAD4	Ler-0	20.64	5.38487336662373E-006	0.000000612
PAD4	Ler-0	20.67	5.2907509612185E-006	5.99390685330308E-007
