# Supplementary material for: The novel Arabidopsis thaliana svt2 suppressor of the ascorbic acid-deficient mutant vtc1-1 exhibits phenotypic and genotypic instability
Source: F1000Res. 2013 Jan 10;2:6. [Version 1] doi: 10.12688/f1000research.2-6.v1 (PMC3938180; doi:10.12688/f1000research.2-6.v1)
Supplement: Quantitative PCR to verify that VTC1 is a single copy gene in Col-0 and Ler-0 wild types and vtc1-1 and svt2 mutants — Quantitative PCR was performed as described in Materials and Methods. The PAD4 gene is a known single copy gene. Therefore, an RQ/RQ ratio of approximately 1 indicates that VTC1 is present in similar quantity as PAD4, and therefore a single-copy gene [file f1000research-2-866-s0008.tgz › qPCR_VTC1_PAD4_Col_svt2_vtc.csv]

Primer	Genotype	Ct	RQ	RQ VTC1 E=2
PAD4	Col-0	23.51	9.96651684268979E-007	8.37114379249809E-008
PAD4	Col-0	22.99	0.000001353	0.00000012
PAD4	Col-0	22.9	1.42646011566656E-006	1.27765353028333E-007
PAD4	vtc1-1	23.24	1.16806492068431E-006	1.00939907117191E-007
PAD4	vtc1-1	23.23	0.000001175	1.01641999693865E-007
PAD4	vtc1-1	23.03	1.32152142196121E-006	1.16755997846952E-007
PAD4	svt2	22.76	1.54880871551222E-006	1.40785296133701E-007
PAD4	svt2	22.69	1.61386372199436E-006	1.4778467416036E-007
PAD4	svt2	22.5	1.80454881701546E-006	1.68587394043576E-007
VTC1	Col-0	23.44	1.0385142985035E-006	8.78732929999292E-008
VTC1	Col-0	23.42	1.05079483756615E-006	8.9099958457645E-008
VTC1	vtc1-1	23.27	1.14764826972168E-006	9.88625938671162E-008
VTC1	vtc1-1	23.78	8.5039329763817E-007	1.16755997846952E-007
VTC1	svt2	23.03	1.32152142196121E-006	6.9423531679419E-008
VTC1	svt2	23.16	1.2243026282486E-006	1.06695302835461E-007
Primer	Genotype	Treatment	Dilution	Ct
VTC1	Col-0	1xMS -NH4	0.1	26.82
VTC1	Col-0	1xMS -NH4	0.1	26.86
VTC1	Col-0	1xMS -NH4	0.1	27.48
VTC1	Col-0	1xMS -NH4	0.01	30.19
VTC1	Col-0	1xMS -NH4	0.01	30.64
VTC1	Col-0	1xMS -NH4	0.01	31.49
VTC1	Col-0	1xMS -NH4	0.001	35.75
VTC1	Col-0	1xMS -NH4	0.001	33.2
VTC1	Col-0	1xMS -NH4	0.001	33.96
