# Supplementary material for: The novel Arabidopsis thaliana svt2 suppressor of the ascorbic acid-deficient mutant vtc1-1 exhibits phenotypic and genotypic instability
Source: F1000Res. 2013 Jan 10;2:6. [Version 1] doi: 10.12688/f1000research.2-6.v1 (PMC3938180; doi:10.12688/f1000research.2-6.v1)
Supplement: Summary of PCR-based molecular genotypes — With the exception of svt2 Col R1 M2, where Col and Ler markers and one heterozygous marker were found (svt2 M2 Col-0 rev.1), phenotype matched genotype. That is, a Col-like phenotype correlated with the presence of Col polymorphisms, while a Ler-like phenotype correlated with Ler polymorphisms. C, L, and H refer to Col, Ler, or heterozygous, respectively [file f1000research-2-866-s0009.tgz]

Archive with 1 entries (1 files):
- Table_4_raw_data_PCR_based_molecular_genotypes_table.csv
