# Supplementary material for: The novel Arabidopsis thaliana svt2 suppressor of the ascorbic acid-deficient mutant vtc1-1 exhibits phenotypic and genotypic instability
Source: F1000Res. 2013 Jan 10;2:6. [Version 1] doi: 10.12688/f1000research.2-6.v1 (PMC3938180; doi:10.12688/f1000research.2-6.v1)
Supplement: Summary of PCR-based molecular genotypes — With the exception of svt2 Col R1 M2, where Col and Ler markers and one heterozygous marker were found (svt2 M2 Col-0 rev.1), phenotype matched genotype. That is, a Col-like phenotype correlated with the presence of Col polymorphisms, while a Ler-like phenotype correlated with Ler polymorphisms. C, L, and H refer to Col, Ler, or heterozygous, respectively [file f1000research-2-866-s0009.tgz › Table_4_raw_data_PCR_based_molecular_genotypes_table.csv]

Plant	InDel 1: 450919	InDel 2: 451470	InDel 3: 469762	InDel 4:449053	InDel 5: 455100	Figure 9 : G1F + G2R VTC1
svt2 M1	1	13	25	37	49	1
svt2 M2	2	14	26	38	50	2
svt2 M2 Col-0 rev. 1	3	15	27	39	51	3
svt2 M2 Col-0 rev. 2	4	16	28	40	52	4
svt2 M2 Col-0 rev. 3	5	17	29	41	53	5
svt2 M2 Col-0 rev. 4	6	18	30	42	54	6
svt2 M2 Col-0 rev. 5	7	19	31	43	55	7
svt2 M3 K1 Col-0 rev.	8	20	32	44	56	8
svt2 M3 K1 Col-0 rev.svt2 rev.	9	21	33	45	57	9
Col-0	10	22	34	46	58	10
Ler-0	11	23	35	47	59	11
H2O	12	24	36	48	60	12
svt2 M1	L	L	L	L	L	L
svt2 M2	L	L	L	L	L	L
svt2 M2 Col-0 rev. 1	C	L	C	H	C	C
svt2 M2 Col-0 rev. 2	C	C	C	C	C	C
svt2 M2 Col-0 rev. 3	C	C	C	C	no amplification	C
svt2 M2 Col-0 rev. 4	C	C	C	C	C	C
svt2 M2 Col-0 rev. 5	C	C	C	C	C	C
svt2 M3 K1 Col-0 rev.	C	C	C	C	C	C
svt2 M3 K1 Col-0 rev. svt2 rev.	L	L	L	L	L	L
Col-0	C	C	C	C	no amp. See Figure 7 -> C	C
Ler-0	L	L	L	L	L	L
H2O	none	none	none	none	none	none
