# Supplementary material for: The novel Arabidopsis thaliana svt2 suppressor of the ascorbic acid-deficient mutant vtc1-1 exhibits phenotypic and genotypic instability
Source: F1000Res. 2013 Jan 10;2:6. [Version 1] doi: 10.12688/f1000research.2-6.v1 (PMC3938180; doi:10.12688/f1000research.2-6.v1)
Supplement: Reciprocal crosses between svt2 and Col-0 wild-type lines — Molecular analysis of the InDel polymorphism markers showed evidence of cryptic but persistent homozygosity, irrespective of the direction of the sexual cross (L1). However, heterozygosity was expected at all loci. n.d., not detected. * indicates that a PCR product failed to generate for these reactions [file f1000research-2-866-s0011.tgz]

Archive with 1 entries (1 files):
- Recip_crosses_svt2_Col.csv
