# Supplementary material for: The novel Arabidopsis thaliana svt2 suppressor of the ascorbic acid-deficient mutant vtc1-1 exhibits phenotypic and genotypic instability
Source: F1000Res. 2013 Jan 10;2:6. [Version 1] doi: 10.12688/f1000research.2-6.v1 (PMC3938180; doi:10.12688/f1000research.2-6.v1)
Supplement: Reciprocal crosses between svt2 and Col-0 wild-type lines — Molecular analysis of the InDel polymorphism markers showed evidence of cryptic but persistent homozygosity, irrespective of the direction of the sexual cross (L1). However, heterozygosity was expected at all loci. n.d., not detected. * indicates that a PCR product failed to generate for these reactions [file f1000research-2-866-s0011.tgz › Recip_crosses_svt2_Col.csv]

Plants Female x Male	Indel 1: 450919	Indel 2: 451470	Indel 3: 469762	Indel 4: 449053	Indel 5: 455100	G1F + G2R VTC1
svt2 x Col-0 C1F1 1	1	13	25	37	49	61
svt2 x Col-0 C1F1 2	2	14	26	38	50	62
svt2 x Col-0 C1F1 3	3	15	27	39	51	63
svt2 x Col-0 C1F1 4	4	16	28	40	52	64
Col-0 x svt2 C1F1 1	5	17	29	41	53	65
Col-0 x svt2 C1F1 2	6	18	30	42	54	66
Col-0 x svt2 C1F1 3	7	19	31	43	55	67
Col-0 x svt2 C1F1 4	8	20	32	44	56	68
vtc1-1 (+) control	9	21	33	45	57	69
svt2 M2 (+) control	10	22	34	46	58	70
Col-0 (+) control	11	23	35	47	59	71
H2O (-) control	12	24	36	48	60	72
svt2 x Col-0 C1F1 1	H	H	L1	H	H	H
svt2 x Col-0 C1F1 2	H	H	L1	H	H	H
svt2 x Col-0 C1F1 3	H	H	H	H	H	H
svt2 x Col-0 C1F1 4	H	H	H	H	H	H
Col-0 x svt2 C1F1 1	n.d.*	H	H	L1	H	H
Col-0 x svt2 C1F1 2	H	H	L1	n.d.*	H	H
Col-0 x svt2 C1F1 3	H	H	n.d.*	L1	H	H
Col-0 x svt2 C1F1 4	H	H	L1	n.d.*	H	H
vtc1-1 (+) control	nonspecific*	C	n.d.*	C	C	C
svt2 M2 (+) control	L	L	n.d.*	L	L	L
Col-0 (+) control	C	C	n.d.*	C	C	C
H2O (-) control	none	none	none	none	none	none
