# Supplementary material for: The novel Arabidopsis thaliana svt2 suppressor of the ascorbic acid-deficient mutant vtc1-1 exhibits phenotypic and genotypic instability
Source: F1000Res. 2013 Jan 10;2:6. [Version 1] doi: 10.12688/f1000research.2-6.v1 (PMC3938180; doi:10.12688/f1000research.2-6.v1)
Supplement: Repeated PCR reactions of reciprocal crosses between svt2 and Col-0 wild-type lines — Numbers correspond to gel lanes above. Letters C and H indicate Col or heterozygous genotype, respectively. n.d., not detected [file f1000research-2-866-s0012.tgz › Repeat_recip_crosses_svt2_Col.csv]

Plants Female x Male	Indel 1: 450919	Indel 3: 469762	Indel 4: 449053	Indel 5: 455100
vtc1-1	11 C	14 C
Col-0 x svt2 C1F1 1	12 H
H2O	13 none	16 none	19 none	22 none
Col-0 x svt2 C1F1 3		15 H
Col-0 x svt2 C1F1 2			17 H
Col-0 x svt2 C1F1 4			18 H
Col-0				20 C
svt2 x Col-0 C1F1 3				21 n.d.
