# Supplementary material for: The novel Arabidopsis thaliana svt2 suppressor of the ascorbic acid-deficient mutant vtc1-1 exhibits phenotypic and genotypic instability
Source: F1000Res. 2013 Jan 10;2:6. [Version 1] doi: 10.12688/f1000research.2-6.v1 (PMC3938180; doi:10.12688/f1000research.2-6.v1)
Supplement: Reciprocal crosses between svt2 and Col-0 wild-type lines — Table 5 raw data gel images [file f1000research-2-866-s0000.tgz]

Archive with 1 entries (1 files):
- Table_5_raw_data_svt2_Col_WT_crosses_image.png
